# Supplementary material for: Mpox-specific cellular and humoral immunity in mpox survivors living with HIV
Source: Cell Rep. Author manuscript; Available in PMC 2026 Feb 6. (PMC12880552; doi:10.1016/j.celrep.2025.116501)
Supplement: Table S1 [file NIHMS2129957-supplement-Table_S1.xlsx]

## Sheet: Clinical Data
Patients	Gender	Race	CD4 Count	Viral Load	CD4 Nadir	Continuous ART duration (months)	Day of sample collection	Age at collection	Smallpox Vaccinated	JYNNEOS Vaccinated	JYNNEOS days prior to symptoms	JYNNEOS days prior to sample collection	Hospitalized for mpox	Notes
	M	AA	297	54954	Unavailable	1	29	22	N				Y: day 0 to day 5
	M	AA	539	Not Detected	Unavailable	132	43	57	Y				N
	M	AA	635	< 40	148	96	45	36	N				N
	M	AA	174	5129	Unavailable	134	2	42	N				N
	M	AA	432	Not Detected	Unavailable	130	57	54	Y				N
	M	AA	344	Not Detected	76	144	55	40	N	Y	4	59	N
	M	AA	1385	Not Detected	Unavailable	75	49	49	N				N
	M	AA	490	Not Detected	109	90	48	58	Y	Y	6	54	N
	M	AA	803	20	93	43	75	35	N				N
	M	AA	1067	Not Detected	Unavailable	204	65	44	N	Y	10	75	N
	M	AA	810	< 20	166	324	94	66	Y				N
	M	AA	272	< 20	Unavailable	46	173	64	Y	Y	Given after (dose 1: 7 days, dose 2: 45 days)	Dose 1: 166 days. Dose 2: 128 days.	N
	M	AA	209	Not Detected	22	144	182	36	N				N
	M	H	432	147911	271	52	149	27	N				N
	M	AA	127	62	104	96	211	32	N				N
Controls
	F	AA	1065	1300	Unavailable	Unavailable		31	N
	M	C	559	30100	Unavailable	ART naïve		25	N
	M	C	455	Not Detected	Unavailable	38		32	N
	M	AA	470	Not Detected	Unavailable	7		30	N
	M	AA	517	Not Detected	Unavailable	Unavailable		37	N
	M	AA	475	8710	Unavailable	Unavailable		35	N
	M	C	344	Not Detected	Unavailable	6		23	N					*included in serologic assays only
	M	AA	461	89008	Unavailable	ART naïve		26	N
	F	AA	208	Not Detected	208	1		29	N
	F	AA	645	< 40	Unavailable	Unavailable		36	N
						*Note: ART data on controls was limited and likely of longer duration than what was reported
		AA	African American
		C	Caucasian
		H	Hispanic
